# Supplementary material for: The CXCL8/MAPK/hnRNP-K axis enables susceptibility to infection by EV-D68, rhinovirus, and influenza virus in vitro
Source: Nat Commun. 2025 Feb 17;16:1715. doi: 10.1038/s41467-025-57094-0 (PMC11832783; doi:10.1038/s41467-025-57094-0)
Supplement: Supplementary file 4 — Source Data [file 41467_2025_57094_MOESM4_ESM.xlsx]

## Sheet: Fig. 1a
st_gene_id	gene_symbol	A549-mock-sample 1	A549-mock-sample 2	A549-mock-sample 3	A549-EV68-sample 1	A549-EV68-sample 2	A549-EV68-sample 3
G9606_12317	ABHD14A-ACY1	0.536053	1.52105	0.678072	0.411426	0	0.298658
G9606_11831	CBSL	1.18269	1.12433	1.5008	0.748461	0.871844	0.594549
G9606_16171	NPIPA3	1.30451	1.70487	1.02857	0.485427	1.36737	0.389567
G9606_26104	DGCR6	0.650765	0.411426	0	0.632268	0.650765	1.47508
G9606_11300	GATD3A	0.0565835	0	0.176323	0.124328	1.58015	0.124328
G9606_27855	WRB-SH3BGR	0.0426443	0	0	0	1.02148	0
G9606_11140	CORO7-PAM16	0.15056	0	0	0.111031	0.650765	0
G9606_25564	TMEM189-UBE2V1	0	0	0	0	0.739848	0
G9606_35409	LOC79999	0	0	0	0.298658	0.739848	0.555816
G9606_26294	RPS10-NUDT3	0	0	0	0	0.9855	0.807355
G9606_12312	KIAA0408	0.367371	0.678072	0.485427	0.321928	0.31034	0
G9606_29347	LOC388436	0.887525	0.250962	0.378512	0	0	0.0840643
G9606_11243	SEC22B3	0.475085	0.226509	0	0.137504	0.163499	0
G9606_310	TBC1D3K	0.238787	0.495695	0.124328	0.0285692	0.15056	0.0976108
G9606_464	SIK1	0.238787	0	0.226509	0	0	0.0565835
G9606_24200	PLA2G4B	0	0	0	0.189034	0.298658	0
G9606_4231	ZNF660-ZNF197	0	0	0	0	0.189034	0
G9606_4840	ST20-MTHFS	0	0	0.111031	0.411426	0	0.505891
G9606_3187	TNFAIP8L2-SCNM1	0	0	0	0.565597	0.411426	0
G9606_2569	NGFR	0.0426443	0.0143553	0.0143553	0.238787	0.464668	0.356144
G9606_5099	PTGES3L-AARSD1	0	0	0	0.0703893	0.367371	0.201634
G9606_25018	HTD2	1.81967	2.32193	1.53605	0	1.32769	1.848
G9606_11985	SMIM11A	2.61824	2.72028	1.81147	0.731183	0.62293	0.85599
G9606_5906	CXCL8	2.10769	1.95606	1.81967	3.15056	2.89724	2.76977
G9606_34235	GPR75-ASB3	0.124328	1.71809	0.910733	1.68257	1.98914	1.77821
G9606_26142	BCL2L2-PABPN1	0.863938	0.83996	0.992768	1.08406	1.80735	1.8679

## Sheet: Fig. 1b
A549
	mock-infect			EV-D68(MOI=1)
	repeat1	repeat2	repeat3	repeat1	repeat2	repeat3
0h	0.92905	0.988853	1.0821	1.07286	0.966912	0.960233
2h	0.103222	0.110631	0.083843	2.16064	2.49918	2.02997
4h	1.13589	1.11252	1.49882	1.16591	1.14192	1.10302
6h	1.18413	1.15976	1.0821	19.582	19.8554	26.3815
8h	0.143969	0.122753	0.152178	42.2669	35.7893	35.2966
10h	1.03085	0.97524	0.91626	117.903	79.4214	81.6542
12h	1.02372	1.25165	1.03802	77.2496	81.0902	83.9499
24h	2.68297	2.66443	2.52071	119.549	125.492	100.528
36h	4.29849	4.41933	4.607	2107.7	2064.33	1939.48
48h	4.48102	3.84725	3.92809	6568.99	5920.31	5679.14

## Sheet: Fig. 1c
A549
	EV-D68(MOI=0.12)			EV-D68(MOI=0.03)			mock-infect
	repeat1	repeat2	repeat3	repeat1	repeat2	repeat3	repeat1	repeat2	repeat3
0h	4.01745	-10.9454	-4.29526	-5.95781	-0.97018	-0.13891	8.92976	8.53528	10.5077
2h	204.354	205.185	206.848	63.869	80.4944	71.3504	12.0856	11.2967	13.6636
4h	634.121	664.047	662.384	282.493	284.156	292.469	14.058	14.4525	13.6636
6h	876.852	890.153	908.441	431.291	431.291	427.135	20.3698	24.3146	25.1036
8h	861.889	871.865	873.527	560.969	534.369	526.887	18.0029	16.4249	17.2139
10h	941.691	936.704	945.848	483.661	466.204	476.18	24.7091	21.5532	25.4981
12h	908.441	876.852	931.716	900.959	857.733	840.276	16.4249	18.0029	17.6084
24h	1157.82	1118.75	1178.6	1067.21	1042.28	1045.6	13.2691	16.4249	21.1588
36h	1216.84	1197.72	1235.96	1171.12	1166.13	1161.15	21.1588	24.7091	25.8926
48h	1260.9	1258.41	1255.91	1203.54	1190.24	1154.5	27.865	23.1312	21.1588

## Sheet: Fig. 1d
HBECs
	mock-infect			EV-D68(MOI=1)
	repeat1	repeat2	repeat3	repeat1	repeat2	repeat3
0h	1.11777	1.24024	0.641989	1.00981	0.922798	1.06739
6h	2.10034	2.11495	2.73326	1.95083	1.88438	1.78273
12h	0.747747	0.823946	0.758185	58.246	57.0473	50.7061
24h	1.54823	1.36663	2.10034	610.601	565.776	619.125
48h	3.18352	2.41265	3.31871	3575.89	3625.81	3336.42

## Sheet: Fig. 2a
	A549-shctl	A549-shCXCL8
repeat1	0.878976	0.283331
repeat2	1.09725	0.348822
repeat3	1.02377	0.266196

## Sheet: Fig. 2b
	A549-shctl	A549-shCXCL8
repeat1	1098.8	644.096
repeat2	1047.26	650.746
repeat3	975.773	662.384

## Sheet: Fig. 2d
	A549-shcon			A549-shCXCL8
	repeat1	repeat2	repeat3	repeat1	repeat2	repeat3
0h	1.08653	0.999811	0.913659	0.840738	0.864374	0.852474
6h	96.3176	95.6523	94.3354	17.3845	18.8923	18.3757
12h	95.6523	92.394	88.0181	38.8469	38.3121	38.0474
24h	526.295	494.466	519.049	40.7782	41.9247	47.4958
48h	10882.5	11034.5	13031.6	699.281	723.941	704.144

## Sheet: Fig. 2e
	A549-shcon			A549-shCXCL8
	repeat1	repeat2	repeat3	repeat1	repeat2	repeat3
0h	1	1	1	1	1	1
6h	78.249	88.647	103.25	17.5087	15.7797	10.7034
12h	142.025	139.102	100.427	84.4485	87.4266	67.1819
24h	1618.01	1652	1287.18	576.03	530.056	407.315
48h	163621	168221	124864	36107.2	32093.6	27939.1

## Sheet: Fig. 2f-h
			replicate 1												replicate 2															replicate 3
A549-Cell lysis: VP1 normalized to loading control protein							A549-Supernatant
		replicate 1	replicate 2	replicate 3					replicate 1	replicate 2	replicate 3
lane 1	shctl(3hpi.)	0	0	0			lane 1	shctl(3hpi.)	0	0	0
lane 2	shCXCL8(3hpi.)	0	0	0			lane 2	shCXCL8(3hpi.)	0	0	0
lane 3	shctl(6hpi.)	1	0	0			lane 3	shctl(6hpi.)	0	0	0
lane 4	shCXCL8(6hpi.)	0.18495	0	0			lane 4	shCXCL8(6hpi.)	0	0	0
lane 5	shctl(8hpi.)	1	1	1			lane 5	shctl(8hpi.)	0	0	0
lane 6	shCXCL8(8hpi.)	0.439425	0.532924	0.557869			lane 6	shCXCL8(8hpi.)	0	0	0
lane 7	shctl(12hpi.)	1	1	1			lane 7	shctl(12hpi.)	0	0	0
lane 8	shCXCL8(12hpi.)	0.194841	0.465982	0.311937			lane 8	shCXCL8(12hpi.)	0	0	0
lane 9	shctl(24hpi.)	1	1	1			lane 9	shctl(24hpi.)	1	1	1
lane 10	shCXCL8(24hpi.)	0.387596	0.184133	0.18899			lane 10	shCXCL8(24hpi.)	0.561993	0.751369	0.611641
lane 11	shctl(48hpi.)	1	1	1			lane 11	shctl(48hpi.)	1	1	1
lane 12	shCXCL8(48hpi.)	0.40034	0.671038	0.390732			lane 12	shCXCL8(48hpi.)	0.326933	0.337503	0.380426

## Sheet: Fig. 2i
	A549-shcontrol			A549-shCXCL8
	repeat1	repeat2	repeat3	repeat1	repeat2	repeat3
8h	5.8	6	6	5	4.4	4.3
12h	6.5	6.6	6.5	5.2	5	5.5
24h	6.7	6.5	6.7	5.4	5.5	5.7
48h	7	7	6.8	5.8	5.6	5.8

[truncated: 83 more sheets: Fig. 2k, Fig. 2l, Fig. 2m, Fig. 2n, Fig. 3b-c, Fig. 3d, Fig. 3e, Fig. 3f, Fig. 3g-h, Fig. 3i, Fig. 3j, Fig. 3k, Fig. 3l-m, Fig. 3n, Fig. 4a-c, Fig. 4d-e, Fig. 4f-g, Fig. 4h, Fig. 4i, Fig. 4k …]
